# Supplementary material for: Factors Influencing Orchid Species Richness in the Central Balkans: The Importance of Belowground Organ Types
Source: Plants (Basel). 2025 Feb 3;14(3):443. doi: 10.3390/plants14030443 (PMC11819906; doi:10.3390/plants14030443)
Supplement: Supplementary file 1 [file plants-14-00443-s001.zip]

Archive with 1 entries (1 files):
- plants-3392275-supplementary.pdf
